# Supplementary material for: Atp1b2Atp1b1 Knock-In Mice Exhibit a Cone–Rod Dystrophy-Like Phenotype
Source: Cells. 2025 Jun 11;14(12):878. doi: 10.3390/cells14120878 (PMC12191355; doi:10.3390/cells14120878)
Supplement: Supplementary file 1 [file cells-14-00878-s001.zip]

Archive with 1 entries (1 files):
- cells-3667344-supplementary.pdf
